# Supplementary material for: A fungal pathogen manipulates phytocytokine signaling for plant infection
Source: Nat Commun. 2025 Nov 14;16:10021. doi: 10.1038/s41467-025-65934-2 (PMC12618502; doi:10.1038/s41467-025-65934-2)
Supplement: Supplementary file 4 — Source data [file 41467_2025_65934_MOESM4_ESM.xlsx]

## Sheet: Fig 1a
Fig 1a
gene	FPKM	time (dpi)
SOBIR1	2.62177	0
SOBIR1	12.9865	3
SOBIR1	77.4449	6
SOBIR1	72.3602	9
SOBIR1	77.0699	12
SOBIR1	2.62177	0
SOBIR1	15.2297	3
SOBIR1	40.8707	6
SOBIR1	21.1563	9
SOBIR1	46.55	12
PSKR1	5.95012	0
PSKR1	12.7796	3
PSKR1	16.0338	6
PSKR1	22.5254	9
PSKR1	19.7398	12
PSKR1	5.95012	0
PSKR1	12.2024	3
PSKR1	13.5222	6
PSKR1	17.7592	9
PSKR1	17.3557	12
PSK3a	18.9553	0
PSK3a	46.2611	3
PSK3a	40.8893	6
PSK3a	57.492	9
PSK3a	44.1234	12
PSK3a	18.9553	0
PSK3a	43.1747	3
PSK3a	23.7138	6
PSK3a	11.561	9
PSK3a	18.5005	12

## Sheet: Fig 1b
Fig 1b
gene	Ct value	Relative Expression	time	elicitor		Reference genes	Ct value
SOBIR1	30.3719	0.555322	1 d	mock		EF1𝝰	23.5465
SOBIR1	29.1041	1.3372	1 d	mock		EF1𝝰	22.8163
SOBIR1	29.3599	1.1199	1 d	mock
SOBIR1	29.2716	1.19055	1 d	mock
SOBIR1	29.7235	1.08659	1 d	mock		EF1𝝰	23.0992
SOBIR1	29.9574	0.923964	1 d	mock		EF1𝝰	22.751
SOBIR1	29.7327	1.07968	1 d	mock
SOBIR1	29.9565	0.924538	1 d	mock
SOBIR1	30.0144	1.02851	2 d	mock		EF1𝝰	23.0348
SOBIR1	30.3128	0.836377	2 d	mock		EF1𝝰	22.8114
SOBIR1	30.1638	0.927327	2 d	mock
SOBIR1	29.7521	1.23365	2 d	mock
SOBIR1	30.426	0.882062	2 d	mock		EF1𝝰	23.0642
SOBIR1	30.4299	0.879733	2 d	mock		EF1𝝰	22.5896
SOBIR1	30.074	1.12587	2 d	mock
SOBIR1	30.0447	1.14895	2 d	mock
SOBIR1	29.3799	0.698461	1 d	flg22		EF1𝝰	22.3538
SOBIR1	29.1673	0.809339	1 d	flg22		EF1𝝰	22.7269
SOBIR1	29.3662	0.705135	1 d	flg22
SOBIR1	28.0796	1.72018	1 d	flg22
SOBIR1	29.6721	0.712069	1 d	flg22		EF1𝝰	22.3115
SOBIR1	29.554	0.772776	1 d	flg22		EF1𝝰	22.1763
SOBIR1	28.844	1.26414	1 d	flg22
SOBIR1	28.6945	1.40215	1 d	flg22
SOBIR1	29.8201	1.29752	2 d	flg22		EF1𝝰	23.2466
SOBIR1	29.1768	2.02666	2 d	flg22		EF1𝝰	22.9439
SOBIR1	30.3159	0.920166	2 d	flg22
SOBIR1	29.4036	1.73174	2 d	flg22
SOBIR1	29.5912	1.73473	2 d	flg22		EF1𝝰	23.0169
SOBIR1	29.1116	2.41868	2 d	flg22		EF1𝝰	22.8561
SOBIR1	29.7985	1.50252	2 d	flg22
SOBIR1	30.0481	1.26378	2 d	flg22
SOBIR1	30.0756	0.468942	1 d	nlp20		EF1𝝰	23.0057
SOBIR1	29.3691	0.765247	1 d	nlp20		EF1𝝰	22.9591
SOBIR1	29.3947	0.751752	1 d	nlp20
SOBIR1	29.3048	0.800108	1 d	nlp20
SOBIR1	29.7025	0.758148	1 d	nlp20		EF1𝝰	22.0836
SOBIR1	29.4206	0.921772	1 d	nlp20		EF1𝝰	22.0039
SOBIR1	29.4859	0.881002	1 d	nlp20
SOBIR1	29.6165	0.804749	1 d	nlp20
SOBIR1	30.1894	1.27927	2 d	nlp20		EF1𝝰	23.2149
SOBIR1	29.8592	1.60829	2 d	nlp20		EF1𝝰	22.9568
SOBIR1	31.1028	0.679212	2 d	nlp20
SOBIR1	31.1816		2 d	nlp20
SOBIR1	30.0036	1.65991	2 d	nlp20		EF1𝝰	23.6438
SOBIR1	30.1582	1.49118	2 d	nlp20		EF1𝝰	23.6433
SOBIR1	30.7568	0.984793	2 d	nlp20
SOBIR1	31.0523	0.802393	2 d	nlp20
SOBIR1	29.189	0.959387	1 d	C8		EF1𝝰	22.8266
SOBIR1	29.1857	0.961546	1 d	C8		EF1𝝰	22.8135
SOBIR1	29.7542	0.648406	1 d	C8
SOBIR1	30.3869	0.418188	1 d	C8
SOBIR1	29.0663	1.30393	1 d	C8		EF1𝝰	22.4916
SOBIR1	29.4455	1.00251	1 d	C8		EF1𝝰	22.505
SOBIR1	29.6694	0.858431	1 d	C8
SOBIR1	29.5048	0.96216	1 d	C8
SOBIR1	30.2897	0.890274	2 d	C8		EF1𝝰	23.2514
SOBIR1	30.2818	0.895181	2 d	C8		EF1𝝰	23.2095
SOBIR1	29.317	1.74716	2 d	C8
SOBIR1	29.1463	1.96666	2 d	C8
SOBIR1	30.2412	1.05032	2 d	C8		EF1𝝰	22.7074
SOBIR1	30.3814	0.953058	2 d	C8		EF1𝝰	22.5998
SOBIR1	29.0033	2.47713	2 d	C8
SOBIR1	29.0554	2.3893	2 d	C8
PSKR1	37.3145	1.30513	1 d	mock		EF1𝝰	24.108
PSKR1	36.8944	1.7463	1 d	mock		EF1𝝰	23.848
PSKR1	39.0259	0.398521	1 d	mock		EF1𝝰	24.2367
PSKR1	37.8212	0.918573	1 d	mock		EF1𝝰	24.2556
PSKR1	36.9006	1.73878	1 d	mock		EF1𝝰	23.5512
PSKR1	38.2225	0.695526	1 d	mock		EF1𝝰	23.6324
PSKR1	34.3423	1.86545	1 d	mock		EF1𝝰	23.5291
PSKR1	34.9986	1.18361	1 d	mock		EF1𝝰	22.9637
PSKR1	36.5704	0.398167	1 d	mock		EF1𝝰	22.9823
PSKR1	34.584	1.57777	1 d	mock		EF1𝝰	23.3566
PSKR1	35.733	0.711446	1 d	mock		EF1𝝰	22.5933
PSKR1	35.2235	1.01281	1 d	mock		EF1𝝰	22.676
PSKR1	37.5537	0.59069	2 d	mock		EF1𝝰	24.0826
PSKR1	35.9358	1.813	2 d	mock		EF1𝝰	23.834
PSKR1	38.1698	0.38539	2 d	mock		EF1𝝰	26.7226
PSKR1	35.6183	2.25934	2 d	mock		EF1𝝰	24.1415
PSKR1	36.4238	1.29271	2 d	mock		EF1𝝰	23.7631
PSKR1	37.0572	0.833324	2 d	mock		EF1𝝰	24.3614
PSKR1	35.9351	0.949311	2 d	mock		EF1𝝰	23.1258
PSKR1	35.4002	1.37549	2 d	mock		EF1𝝰	22.9377
PSKR1	36.9537	0.468586	2 d	mock		EF1𝝰	23.051
PSKR1	34.8964	1.9503	2 d	mock		EF1𝝰	23.3759
PSKR1	35.102	1.69131	2 d	mock		EF1𝝰	22.9234
PSKR1	36.8683	0.497173	2 d	mock		EF1𝝰	22.9469
PSKR1	37.8175	0.731932	1 d	flg22		EF1𝝰	24.0363
PSKR1	37.3917	0.983243	1 d	flg22		EF1𝝰	23.4886
PSKR1	38.124	0.591851	1 d	flg22		EF1𝝰	24.0651
PSKR1	36.305	2.08828	1 d	flg22		EF1𝝰	23.5188
PSKR1	36.2547	2.16236	1 d	flg22		EF1𝝰	23.1579
PSKR1	36.2431	2.17971	1 d	flg22		EF1𝝰	23.3769
PSKR1	34.9666	0.903153	1 d	flg22		EF1𝝰	22.6849
PSKR1	35.7807	0.513708	1 d	flg22		EF1𝝰	22.5008
PSKR1	37.1026	0.205475	1 d	flg22		EF1𝝰	22.5546
PSKR1	35.0519	0.851341	1 d	flg22		EF1𝝰	22.9262
PSKR1	35.2827	0.725445	1 d	flg22		EF1𝝰	22.249
PSKR1	36.5195	0.307821	1 d	flg22		EF1𝝰	22.6526
PSKR1	35.8595	1.85913	2 d	flg22		EF1𝝰	24.8162
PSKR1	36.3703	1.30489	2 d	flg22		EF1𝝰	24.3837
PSKR1	38.2237	0.361103	2 d	flg22		EF1𝝰	24.962
PSKR1	36.7192	1.02455	2 d	flg22		EF1𝝰	24.1914
PSKR1	37.556	0.573636	2 d	flg22		EF1𝝰	23.9695
PSKR1	37.9153	0.447154	2 d	flg22		EF1𝝰	24.3423
PSKR1	36.8605	0.504731	2 d	flg22		EF1𝝰	23.221
PSKR1	37.2601	0.382618	2 d	flg22		EF1𝝰	22.9379
PSKR1			2 d	flg22		EF1𝝰	23.0937
PSKR1	35.5179	1.28002	2 d	flg22		EF1𝝰	23.1631
PSKR1	34.9755	1.86418	2 d	flg22		EF1𝝰	22.8362
PSKR1	39.1643	0.102218	2 d	flg22		EF1𝝰	23.1924
PSKR1	37.0615	1.5625	1 d	nlp20		EF1𝝰	24.6391
PSKR1	37.4115	1.22592	1 d	nlp20		EF1𝝰	24.1753
PSKR1	37.6798	1.01792	1 d	nlp20		EF1𝝰	24.0874
PSKR1	36.3385	2.57906	1 d	nlp20		EF1𝝰	23.439
PSKR1	37.293	1.33089	1 d	nlp20		EF1𝝰	23.3844
PSKR1	37.2083	1.41132	1 d	nlp20		EF1𝝰	23.947
PSKR1	36.6539	0.283996	1 d	nlp20		EF1𝝰	23.1598
PSKR1	36.3484	0.350956	1 d	nlp20		EF1𝝰	22.7059
PSKR1	38.6027	0.0735627	1 d	nlp20		EF1𝝰	23.1604
PSKR1	35.209	0.773159	1 d	nlp20		EF1𝝰	22.2627
PSKR1	33.9469	1.85432	1 d	nlp20		EF1𝝰	22.1136
PSKR1	38.6004	0.0736812	1 d	nlp20		EF1𝝰	22.2745
PSKR1	36.1077	1.76768	2 d	nlp20		EF1𝝰	23.8779
PSKR1	37.7472	0.567381	2 d	nlp20		EF1𝝰	24.3742
PSKR1	38.0861	0.448594	2 d	nlp20		EF1𝝰	24.1639
PSKR1	38.243	0.402356	2 d	nlp20		EF1𝝰	24.7246
PSKR1	36.8057	1.08962	2 d	nlp20		EF1𝝰	25.0574
PSKR1	38.1071	0.442113	2 d	nlp20		EF1𝝰	25.5195
PSKR1	35.4173	1.63797	2 d	nlp20		EF1𝝰	23.0459
PSKR1	35.0021	2.18419	2 d	nlp20		EF1𝝰	22.9316
PSKR1			2 d	nlp20		EF1𝝰	23.0242
PSKR1	35.2336	1.86041	2 d	nlp20		EF1𝝰	23.7726
PSKR1			2 d	nlp20		EF1𝝰	23.6955
PSKR1	39.7206	0.0829624	2 d	nlp20		EF1𝝰	23.5053
PSKR1	35.7122	4.2829	1 d	C8		EF1𝝰	24.0056
PSKR1	37.1798	1.5486	1 d	C8		EF1𝝰	23.8817
PSKR1	35.2574	5.87006	1 d	C8		EF1𝝰	24.2985
PSKR1	37.8326	0.984982	1 d	C8		EF1𝝰	24.0238
PSKR1	37.4837	1.25445	1 d	C8		EF1𝝰	23.9369
PSKR1	37.139	1.5931	1 d	C8		EF1𝝰	24.1582
PSKR1	35.7204	0.588065	1 d	C8		EF1𝝰	23.0778
PSKR1	38.3006	0.0983337	1 d	C8		EF1𝝰	22.9779
PSKR1			1 d	C8		EF1𝝰	22.9273
PSKR1	35.8753	0.528213	1 d	C8		EF1𝝰	22.4433
PSKR1	36.0329	0.473532	1 d	C8		EF1𝝰	22.3337
PSKR1			1 d	C8		EF1𝝰	22.6166
PSKR1	35.4919	1.65615	2 d	C8		EF1𝝰	23.7567
PSKR1	36.0608	1.11645	2 d	C8		EF1𝝰	23.889
PSKR1	35.0592	2.23536	2 d	C8		EF1𝝰	23.7481
PSKR1	36.4479	0.853728	2 d	C8		EF1𝝰	23.8183
PSKR1	35.2878	1.90784	2 d	C8		EF1𝝰	24.1342
PSKR1	35.2634	1.9404	2 d	C8		EF1𝝰	24.112
PSKR1	35.3691	1.40672	2 d	C8		EF1𝝰	23.6456
PSKR1	36.102	0.846393	2 d	C8		EF1𝝰	23.4054
PSKR1	37.9459	0.235772	2 d	C8		EF1𝝰	23.5296
PSKR1	36.5258	0.630952	2 d	C8		EF1𝝰	22.6062
PSKR1	34.108	3.37143	2 d	C8		EF1𝝰	22.5404
PSKR1	34.8192	2.05939	2 d	C8		EF1𝝰	22.6412
PSK3a	28.3626	0.982281	1 d	mock		EF1𝝰	23.5291
PSK3a	28.4262	0.939937	1 d	mock		EF1𝝰	22.9637
PSK3a	29.2247	0.54043	1 d	mock		EF1𝝰	22.9823
PSK3a	27.602	1.66423	1 d	mock		EF1𝝰	23.3566
PSK3a	27.9203	1.33471	1 d	mock		EF1𝝰	22.5933
PSK3a	28.4939	0.896845	1 d	mock		EF1𝝰	22.676
PSK3a	28.9602	0.839991	1 d	mock		EF1𝝰	24.108
PSK3a	29.0087	0.812236	1 d	mock		EF1𝝰	23.848
PSK3a	29.2282	0.697608	1 d	mock		EF1𝝰	24.2367
PSK3a	28.2878	1.33875	1 d	mock		EF1𝝰	24.2556
PSK3a	28.4352	1.20871	1 d	mock		EF1𝝰	23.5512
PSK3a	28.3368	1.29402	1 d	mock		EF1𝝰	23.6324
PSK3a	27.2545	0.911019	2 d	mock		EF1𝝰	23.1258
PSK3a	27.5841	0.724968	2 d	mock		EF1𝝰	22.9377
PSK3a	27.9614	0.558124	2 d	mock		EF1𝝰	23.051
PSK3a	26.549	1.48566	2 d	mock		EF1𝝰	23.3759
PSK3a	26.4582	1.5822	2 d	mock		EF1𝝰	22.9234
PSK3a	26.9175	1.15081	2 d	mock		EF1𝝰	22.9469
PSK3a	27.6779	0.956818	2 d	mock		EF1𝝰	24.0826
PSK3a	27.9194	0.809309	2 d	mock		EF1𝝰	23.834
PSK3a	28.4372	0.565239	2 d	mock		EF1𝝰	26.7226
PSK3a	27.3176	1.22821	2 d	mock		EF1𝝰	24.1415
PSK3a	27.1398	1.38934	2 d	mock		EF1𝝰	23.7631
PSK3a	27.1925	1.3395	2 d	mock		EF1𝝰	24.3614
PSK3a	26.8119	2.14761	1 d	flg22		EF1𝝰	22.6849
PSK3a	26.5361	2.60017	1 d	flg22		EF1𝝰	22.5008
PSK3a	27.0791	1.78453	1 d	flg22		EF1𝝰	22.5546
PSK3a	27.2936	1.53806	1 d	flg22		EF1𝝰	22.9262
PSK3a	27.2146	1.62458	1 d	flg22		EF1𝝰	22.249
PSK3a	27.4742	1.35705	1 d	flg22		EF1𝝰	22.6526
PSK3a	27.3158	2.08699	1 d	flg22		EF1𝝰	24.0363
PSK3a	27.2849	2.13225	1 d	flg22		EF1𝝰	23.4886
PSK3a	27.3499	2.03836	1 d	flg22		EF1𝝰	24.0651
PSK3a	27.4026	1.96523	1 d	flg22		EF1𝝰	23.5188
PSK3a	27.1892	2.27849	1 d	flg22		EF1𝝰	23.1579
PSK3a	27.2824	2.13595	1 d	flg22		EF1𝝰	23.3769
PSK3a	27.1078	1.01838	2 d	flg22		EF1𝝰	23.221
PSK3a	26.7844	1.27422	2 d	flg22		EF1𝝰	22.9379
PSK3a	27.535	0.757355	2 d	flg22		EF1𝝰	23.0937
PSK3a	26.3858	1.67971	2 d	flg22		EF1𝝰	23.1631
PSK3a	26.1902	1.92359	2 d	flg22		EF1𝝰	22.8362
PSK3a	26.4421	1.61548	2 d	flg22		EF1𝝰	23.1924
PSK3a	27.1749	1.31887	2 d	flg22		EF1𝝰	24.8162
PSK3a	27.1991	1.29687	2 d	flg22		EF1𝝰	24.3837
PSK3a	27.0665	1.42172	2 d	flg22		EF1𝝰	24.962
PSK3a	26.6317	1.92177	2 d	flg22		EF1𝝰	24.1914
PSK3a	26.9228	1.57062	2 d	flg22		EF1𝝰	23.9695
PSK3a	26.6837	1.85378	2 d	flg22		EF1𝝰	24.3423
PSK3a	28.6012	0.629224	1 d	nlp20		EF1𝝰	23.1598
PSK3a	28.7167	0.580811	1 d	nlp20		EF1𝝰	22.7059
PSK3a	29.2293	0.407113	1 d	nlp20		EF1𝝰	23.1604
PSK3a	27.5377	1.31502	1 d	nlp20		EF1𝝰	22.2627
PSK3a	28.0842	0.900386	1 d	nlp20		EF1𝝰	22.1136
PSK3a	28.624	0.619354	1 d	nlp20		EF1𝝰	22.2745
PSK3a	28.6895	1.01807	1 d	nlp20		EF1𝝰	24.6391
PSK3a	29.1478	0.741041	1 d	nlp20		EF1𝝰	24.1753
PSK3a	29.414	0.616144	1 d	nlp20		EF1𝝰	24.0874
PSK3a	28.0098	1.6308	1 d	nlp20		EF1𝝰	23.439
PSK3a	28.1634	1.46609	1 d	nlp20		EF1𝝰	23.3844
PSK3a	28.2943	1.33894	1 d	nlp20		EF1𝝰	23.947
PSK3a	27.4146	0.982563	2 d	nlp20		EF1𝝰	23.0459
PSK3a	28.0947	0.613233	2 d	nlp20		EF1𝝰	22.9316
PSK3a	28.4677	0.473521	2 d	nlp20		EF1𝝰	23.0242
PSK3a	28.1493	0.590446	2 d	nlp20		EF1𝝰	23.7726
PSK3a	28.6668	0.41247	2 d	nlp20		EF1𝝰	23.6955
PSK3a	30.3355	0.129742	2 d	nlp20		EF1𝝰	23.5053
PSK3a	27.8116	0.957929	2 d	nlp20		EF1𝝰	23.8779
PSK3a	28.088	0.790897	2 d	nlp20		EF1𝝰	24.3742
PSK3a	28.9202	0.444218	2 d	nlp20		EF1𝝰	24.1639
PSK3a	28.2487	0.707545	2 d	nlp20		EF1𝝰	24.7246
PSK3a	28.7718	0.492347	2 d	nlp20		EF1𝝰	25.0574
PSK3a	28.9256	0.442553	2 d	nlp20		EF1𝝰	25.5195
PSK3a	28.0351	1.00997	1 d	C8		EF1𝝰	23.0778
PSK3a	28.5273	0.718027	1 d	C8		EF1𝝰	22.9779
PSK3a	28.9721	0.527553	1 d	C8		EF1𝝰	22.9273
PSK3a	27.2753	1.71017	1 d	C8		EF1𝝰	22.4433
PSK3a	28.0942	0.969488	1 d	C8		EF1𝝰	22.3337
PSK3a	28.6941	0.639625	1 d	C8		EF1𝝰	22.6166
PSK3a	28.2605	1.47462	1 d	C8		EF1𝝰	24.0056
PSK3a	28.3119	1.42293	1 d	C8		EF1𝝰	23.8817
PSK3a	28.4607	1.28347	1 d	C8		EF1𝝰	24.2985
PSK3a	28.1263	1.61834	1 d	C8		EF1𝝰	24.0238
PSK3a	29.0287	0.86579	1 d	C8		EF1𝝰	23.9369
PSK3a	28.5482	1.20796	1 d	C8		EF1𝝰	24.1582
PSK3a	28.5052	0.383213	2 d	C8		EF1𝝰	23.6456
PSK3a	28.7335	0.327119	2 d	C8		EF1𝝰	23.4054
PSK3a	29.5381	0.187286	2 d	C8		EF1𝝰	23.5296
PSK3a	27.2663	0.904468	2 d	C8		EF1𝝰	22.6062
PSK3a	27.7983	0.62549	2 d	C8		EF1𝝰	22.5404
PSK3a	28.7495	0.323517	2 d	C8		EF1𝝰	22.6412
PSK3a	28.032	0.502679	2 d	C8		EF1𝝰	23.7567
PSK3a	28.112	0.475581	2 d	C8		EF1𝝰	23.889
PSK3a	27.7168	0.625431	2 d	C8		EF1𝝰	23.7481
PSK3a	27.4547	0.750042	2 d	C8		EF1𝝰	23.8183
PSK3a	27.615	0.671175	2 d	C8		EF1𝝰	24.1342
PSK3a			2 d	C8		EF1𝝰	24.112

## Sheet: Fig 1c
				Col-0						pskr1-3					pskr1-3/pskr2						bak1-5/bkk1-1
	Mock
				Col-0						pskr1-3					pskr1-3/pskr2						bak1-5/bkk1-1
	Vd

## Sheet: Fig 1d
Fig 1d
plant	Ct-AtEF1α	Ct-VdActin	Relative fungal biomass
Col-0	30.4213	35.1114	0.999032
Col-0	31.0491	35.281	0.888249
Col-0	30.7109	35.1485	0.9737
Col-0	30.5703	35.1619	0.964634
Col-0	29.6551	33.5793	1.14605
Col-0	28.9227	33.7232	1.03728
Col-0	28.5617	33.6459	1.09434
Col-0	29.27	34.1558	0.768554
Col-0	22.4738	30.8989	0.980148
Col-0	22.6777	30.5919	1.21262
Col-0	22.6689	30.7077	1.11906
Col-0	23.0177	31.2796	0.752853
Col-0	21.0164	29.7454	0.916732
Col-0	21.0546	29.6009	1.01334
Col-0	21.1305	29.7989	0.883395
Col-0	21.5	29.3419	1.21259
pskr1-3	29.0126	34.6409	0.48601
pskr1-3	29.2462	33.5307	1.04921
pskr1-3	29.1501	35.1628	0.338487
pskr1-3	29.3241	34.9875	0.382237
pskr1-3	27.5504	34.4591	0.201229
pskr1-3	27.1802	34.4499	0.202515
pskr1-3	27.0981	34.4366	0.204392
pskr1-3	28.068	35.0759	0.131228
pskr1-3	21.0942	29.8316	0.834179
pskr1-3	21.4946	29.9686	0.758579
pskr1-3	21.4617	30.2912	0.606607
pskr1-3	21.6068	30.8959	0.3989
pskr1-3	19.728	29.8144	0.404877
pskr1-3	20.0318	30.0451	0.345055
pskr1-3	20.0261	30.1683	0.316819
pskr1-3	20.4692	30.1197	0.327666
pskr1-3 pskr2	28.4544	34.8639	0.275875
pskr1-3 pskr2	28.0282	34.0634	0.480494
pskr1-3 pskr2	28.5422	34.8673	0.275237
pskr1-3 pskr2	29.3187	35.289	0.20547
pskr1-3 pskr2	28.3261	33.7141	0.764117
pskr1-3 pskr2	28.5924	33.4925	0.891014
pskr1-3 pskr2	28.6424	32.9992	1.25427
pskr1-3 pskr2	29.044	34.1562	0.562462
pskr1-3 pskr2	20.6055	30.1241	0.491713
pskr1-3 pskr2	20.8523	30.3128	0.431438
pskr1-3 pskr2	21.0689	30.5474	0.366691
pskr1-3 pskr2	21.2447	30.6101	0.351077
pskr1-3 pskr2	20.1641	28.6679	1.62687
pskr1-3 pskr2	21.2678	29.2124	1.1154
pskr1-3 pskr2	21.0745	29.1804	1.14042
pskr1-3 pskr2	21.1734	29.1858	1.13619
bak1-5 bkk1	31.2004	33.5627	3.22054
bak1-5 bkk1	30.6271	34.0831	2.24534
bak1-5 bkk1	30.5393	33.5204	3.31644
bak1-5 bkk1	30.9513	33.8353	2.66596
bak1-5 bkk1	29.7509	32.9866	3.40906
bak1-5 bkk1	30.3173	33.0094	3.35564
bak1-5 bkk1	29.7505	33.0849	3.18455
bak1-5 bkk1	30.5017	33.4559	2.46244
bak1-5 bkk1	22.3753	28.4947	5.11702
bak1-5 bkk1	22.5355	29.059	3.46062
bak1-5 bkk1	22.9001	28.8593	3.9744
bak1-5 bkk1	22.9475	29.5642	2.43812
bak1-5 bkk1	22.1222	28.6343	4.10026
bak1-5 bkk1	22.1643	28.7985	3.65907
bak1-5 bkk1	22.3681	28.967	3.25577

## Sheet: Fig 2a
plant	read	elicitor	plantelicitor
GFP	0.17385	mock	GFP mock
GFP	0.1293	mock	GFP mock
GFP	0.17085	mock	GFP mock
GFP	0.30105	mock	GFP mock
SCP1	0.1908	mock	SCP1 mock
SCP1	0.17145	mock	SCP1 mock
SCP1	0.29265	mock	SCP1 mock
SCP1	0.2415	mock	SCP1 mock
SCP1	0.2502	mock	SCP1 mock
SCP2	0.24105	mock	SCP2 mock
SCP2	0.22905	mock	SCP2 mock
SCP2	0.30105	mock	SCP2 mock
SCP2	0.21825	mock	SCP2 mock
SCP2	0.2655	mock	SCP2 mock
SCP3	0.16935	mock	SCP3 mock
SCP3	0.2316	mock	SCP3 mock
SCP3	0.2817	mock	SCP3 mock
SCP3	0.2631	mock	SCP3 mock
SCP3	0.2655	mock	SCP3 mock
SCP4	0.1575	mock	SCP4 mock
SCP4	0.12	mock	SCP4 mock
SCP4	0.3051	mock	SCP4 mock
SCP4	0.231	mock	SCP4 mock
SCP4	0.1368	mock	SCP4 mock
SCP5	0.20655	mock	SCP5 mock
SCP5	0.2085	mock	SCP5 mock
SCP5	0.3954	mock	SCP5 mock
SCP5	0.48825	mock	SCP5 mock
SCP5	0.27885	mock	SCP5 mock
SCP6	0.2007	mock	SCP6 mock
SCP6	0.147	mock	SCP6 mock
SCP6	0.41895	mock	SCP6 mock
SCP6	0.45375	mock	SCP6 mock
SCP6	0.2988	mock	SCP6 mock
SCP8	0.1719	mock	SCP8 mock
SCP8	0.2742	mock	SCP8 mock
SCP8	0.22485	mock	SCP8 mock
SCP8	0.2724	mock	SCP8 mock
SCP8	0.49665	mock	SCP8 mock
SCP9	0.13365	mock	SCP9 mock
SCP9	0.30645	mock	SCP9 mock
SCP9	0.29865	mock	SCP9 mock
SCP9	0.3018	mock	SCP9 mock
SCP9	0.3159	mock	SCP9 mock
SCP10	0.1791	mock	SCP10 mock
SCP10	0.1905	mock	SCP10 mock
SCP10	0.22815	mock	SCP10 mock
SCP10	0.28905	mock	SCP10 mock
SCP10	0.27225	mock	SCP10 mock
deltaspSCP8	0.22913	mock	deltaspSCP8 mock
deltaspSCP8	0.31205	mock	deltaspSCP8 mock
deltaspSCP8	0.2771	mock	deltaspSCP8 mock
deltaspSCP8	0.18185	mock	deltaspSCP8 mock
deltaspSCP8	0.32005	mock	deltaspSCP8 mock
GFP	1.19235	pg9	GFP pg9
GFP	1.15875	pg9	GFP pg9
GFP	1.4407	pg9	GFP pg9
GFP	1.30065	pg9	GFP pg9
GFP	1.0251	pg9	GFP pg9
GFP	1.5233	pg9	GFP pg9
SCP1	1.6101	pg9	SCP1 pg9
SCP1	1.44075	pg9	SCP1 pg9
SCP1	1.5645	pg9	SCP1 pg9
SCP1	1.2513	pg9	SCP1 pg9
SCP1	1.3203	pg9	SCP1 pg9
SCP1	0.7932	pg9	SCP1 pg9
SCP2	1.09785	pg9	SCP2 pg9
SCP2	1.44105	pg9	SCP2 pg9
SCP2	1.41405	pg9	SCP2 pg9
SCP2	1.3707	pg9	SCP2 pg9
SCP2	1.5477	pg9	SCP2 pg9
SCP2	1.2153	pg9	SCP2 pg9
SCP3	0.76515	pg9	SCP3 pg9
SCP3	0.8463	pg9	SCP3 pg9
SCP3	0.759	pg9	SCP3 pg9
SCP3	1.1874	pg9	SCP3 pg9
SCP3	1.7028	pg9	SCP3 pg9
SCP3	1.1361	pg9	SCP3 pg9
SCP4	0.9243	pg9	SCP4 pg9
SCP4	1.4469	pg9	SCP4 pg9
SCP4	1.26675	pg9	SCP4 pg9
SCP4	0.8214	pg9	SCP4 pg9
SCP4	1.8498	pg9	SCP4 pg9
SCP4	1.3893	pg9	SCP4 pg9
SCP5	1.0536	pg9	SCP5 pg9
SCP5	0.7998	pg9	SCP5 pg9
SCP5	0.76575	pg9	SCP5 pg9
SCP5	1.3974	pg9	SCP5 pg9
SCP5	2.6166	pg9	SCP5 pg9
SCP5	1.431	pg9	SCP5 pg9
SCP6	0.98715	pg9	SCP6 pg9
SCP6	1.2747	pg9	SCP6 pg9
SCP6	0.9627	pg9	SCP6 pg9
SCP6	1.8513	pg9	SCP6 pg9
SCP6	1.3281	pg9	SCP6 pg9
SCP6	1.5177	pg9	SCP6 pg9
SCP8	0.4278	pg9	SCP8 pg9
SCP8	0.114	pg9	SCP8 pg9
SCP8	0.33915	pg9	SCP8 pg9
SCP8	0.5448	pg9	SCP8 pg9
SCP8	0.5208	pg9	SCP8 pg9
SCP8	0.42435	pg9	SCP8 pg9
SCP9	1.85805	pg9	SCP9 pg9
SCP9	1.28805	pg9	SCP9 pg9
SCP9	2.22795	pg9	SCP9 pg9
SCP9	0.8558	pg9	SCP9 pg9
SCP9	1.5924	pg9	SCP9 pg9
SCP9	1.0206	pg9	SCP9 pg9
SCP10	1.41705	pg9	SCP10 pg9
SCP10	1.15125	pg9	SCP10 pg9
SCP10	0.8658	pg9	SCP10 pg9
SCP10	1.6782	pg9	SCP10 pg9
SCP10	1.5144	pg9	SCP10 pg9
SCP10	1.2255	pg9	SCP10 pg9
deltaspSCP8	1.5141	pg9	deltaspSCP8 pg9
deltaspSCP8	1.8782	pg9	deltaspSCP8 pg9
deltaspSCP8	1.7828	pg9	deltaspSCP8 pg9
deltaspSCP8	2.2221	pg9	deltaspSCP8 pg9
deltaspSCP8	1.4991	pg9	deltaspSCP8 pg9
deltaspSCP8	1.7575	pg9	deltaspSCP8 pg9

## Sheet: Fig 2b
plant	read	log10	elicitor
GFP	91722	4.96247	flg22
GFP	81284	4.91001	flg22
GFP	253534	5.40404	flg22
GFP	73920	4.86876	flg22
GFP	380230	5.58005	flg22
GFP	454386	5.65742	flg22
GFP	251232	5.40007	flg22
GFP	103028	5.01296	flg22
SCP8	21066	4.32358	flg22
SCP8	34422	4.53684	flg22
SCP8	21807	4.3386	flg22
SCP8	48077	4.68194	flg22
SCP8	20246	4.30634	flg22
SCP8	8751	3.94206	flg22
SCP8	16951	4.2292	flg22
SCP8	7238	3.85962	flg22
GFP	16730	4.2235	chitin
GFP	52634	4.72127	chitin
GFP	8657	3.93737	chitin
GFP	33444	4.52432	chitin
GFP	31221	4.49445	chitin
GFP	17518	4.24348	chitin
GFP	30480	4.48401	chitin
GFP	20940	4.32098	chitin
GFP	31331	4.49597	chitin
GFP	31158	4.49357	chitin
GFP	23557	4.37212	chitin
GFP	16446	4.21606	chitin
SCP8	42069	4.62396	chitin
SCP8	29171	4.46495	chitin
SCP8	69490	4.84192	chitin
SCP8	74772	4.87374	chitin
SCP8	48565	4.68632	chitin
SCP8	12268	4.08877	chitin
SCP8	35194	4.54647	chitin
SCP8	88868	4.94875	chitin
SCP8	82041	4.91403	chitin
SCP8	43520	4.63869	chitin
SCP8	41911	4.62233	chitin
SCP8	18385	4.26446	chitin

## Sheet: Fig 2c
plant	Ct-EF1α	Ct-PSK3a	RQ
GFP	27.2219	37.0374	1.36851
GFP	27.4231	37.3547	1.09832
GFP	27.3053	37.71	0.85854
GFP	27.5663	37.8688	0.769072
GFP	22.5838	35.8129	2.09523
GFP	22.044	38.0346	0.449177
GFP	22.0539	33.6735	9.23124
GFP	21.4942	40	0.115023
SCP1	26.683	32.8609	13.3535
SCP1	26.6085	32.9916	12.1964
SCP1	26.2853	33.8357	6.79407
SCP1	26.3721	33.2097	10.4857
SCP1	24.4655	40	1.08673
SCP1	25.0486	40	1.08673
SCP1	25.1864	40	1.08673
SCP1	26.4127	40	1.08673
SCP2	27.9841	33.9533	14.3868
SCP2	27.7172	34.213	12.0172
SCP2	27.6197	35.2496	5.85786
SCP2	27.4421	33.8733	15.2073
SCP2	25.6415	40	1.20581
SCP2	25.0054	40	1.20581
SCP2	25.1603	40	1.20581
SCP2	25.9059	40	1.20581
SCP3	28.152	35.0547	9.03354
SCP3	28.2268	35.2224	8.04225
SCP3	28.0408	34.874	10.2387
SCP3	28.0643	32.7454	44.7729
SCP3	25.0129	40	0.624165
SCP3	23.4979	40	0.624165
SCP3	25.0568	40	0.624165
SCP3	24.3497	37.1597	4.47014
SCP4	31.2829	40	1.14076
SCP4	31.0697	40	1.14076
SCP4	30.4422	40	1.14076
SCP4	31.5106	40	1.14076
SCP4	24.5474	40	0.586417
SCP4	24.2	40	0.586417
SCP4	24.6	40	0.586417
SCP4	24.2026	40	0.586417
SCP5	24.5711	34.314	4.77659
SCP5	27.0036	34.3466	4.67002
SCP5	27.1343	34.1986	5.17431
SCP5	27.1161	34.1651	5.29591
SCP5	23.3616	40	0.281265
SCP5	23.6963	37.9553	1.1605
SCP5	22.0641	38.6971	0.693957
SCP5	24.2165	40	0.281265
SCP6	28.315	39.2562	0.579886
SCP6	28.3986	38.0157	1.37009
SCP6	28.1376	38.0547	1.33359
SCP6	28.5694
SCP6	23.043	35.0698	8.05648
SCP6	23.9248	35.4336	6.26085
SCP6	21.9612	34.6628	10.6824
SCP6	24.0246	34	16.9123
SCP8	27.5538	33.5423	18.7349
SCP8	27.5584	32.3422	43.046
SCP8	27.5545	31.9938	54.8044
SCP8	27.9814	31.2086	94.4476
SCP8	21.2011	29.2739	120.767
SCP8	21.9338	31.0087	36.2859
SCP8	21.0299	28.3698	226.002
SCP8	21.255	31	36.5044
SCP9	27.4226	36.2574	2.46677
SCP9	27.4228	36.5739	1.98087
SCP9	27.3	36.1154	2.72195
SCP9	27.6591	36.08	2.78947
SCP9	28.1265	37.3519	1.37369
SCP9	27.0623	36.4872	2.50147
SCP9	27.5619	36.1975	3.05791
SCP9	28.0384	35.9697	3.58093
SCP10	28.9024	37.0602	2.80859
SCP10	28.4559	37.2194	2.51501
SCP10	27.9285	38.9145	0.776722
SCP10	28.4653	36.7556	3.46876

## Sheet: Fig 2e
plant	read	elicitor
GFP	0.1656	mock
GFP	0.21405	mock
GFP	0.1641	mock
GFP	0.1254	mock
GFP	0.24555	mock
GFP	0.17655	mock
GFP	2.13705	flg22
GFP	1.5213	flg22
GFP	1.6098	flg22
GFP	1.2468	flg22
GFP	2.0566	flg22
GFP	1.7745	flg22
GFP	11.0659	PEN
GFP	20.3919	PEN
GFP	13.8618	PEN
GFP	9.61425	PEN
GFP	12.2319	PEN
GFP	14.3028	PEN
Vd	0.5874	mock
Vd	0.594	mock
Vd	0.66525	mock
Vd	0.19215	mock
Vd	0.5199	mock
Vd	0.21675	mock
Vd	0.30495	flg22
Vd	0.36285	flg22
Vd	0.69585	flg22
Vd	0.474	flg22
Vd	0.5288	flg22
Vd	0.48775	flg22
Vd	0.6513	PEN
Vd	0.47835	PEN
Vd	0.81175	PEN
Vd	0.75535	PEN
Vd	0.9118	PEN
Vd	0.77515	PEN
deltasp	0.5922	mock
deltasp	0.57255	mock
deltasp	0.29405	mock
deltasp	0.44641	mock
deltasp	0.32154	mock
deltasp	0.14555	mock
deltasp	3.15015	flg22
deltasp	4.9158	flg22
deltasp	3.0556	flg22
deltasp	3.99785	flg22
deltasp	4.6515	flg22
deltasp	3.7795	flg22
deltasp	28.3108	PEN
deltasp	28.9471	PEN
deltasp	25.3975	PEN
deltasp	26.7811	PEN
deltasp	27.7741	PEN
deltasp	27.7888	PEN
Fo	0.3315	mock
Fo	0.37275	mock
Fo	0.1854	mock
Fo	0.17865	mock
Fo	0.24555	mock
Fo	0.17655	mock
Fo	2.0691	flg22
Fo	2.32605	flg22
Fo	1.98815	flg22
Fo	2.11565	flg22
Fo	2.00215	flg22
Fo	2.44775	flg22
Fo	10.6128	PEN
Fo	16.6215	PEN
Fo	12.9021	PEN
Fo	8.73765	PEN
Fo	13.5784	PEN
Fo	9.633	PEN
Nc	0.4638	mock
Nc	0.3714	mock
Nc	0.4638	mock
Nc	0.1714	mock
Nc	0.22555	mock
Nc	0.4414	mock
Nc	1.11825	flg22
Nc	2.3595	flg22
Nc	1.55345	flg22
Nc	1.99785	flg22
Nc	2.2515	flg22
Nc	2.3455	flg22
Nc	11.8653	PEN
Nc	10.6659	PEN
Nc	15.4051	PEN
Nc	6.28335	PEN
Nc	11.3325	PEN
Nc	14.1555	PEN

## Sheet: Fig 3a
	Mock
	V592
	Δscp8-1
	Δscp8-2
	C-Pnative
	C-PoliC

## Sheet: Fig 3b
strain	read
mock	0
mock	0
mock	0
mock	0
mock	0
mock	0
mock	0
mock	0
mock	0
mock	0
mock	0
mock	0
mock	0
mock	0
mock	0
mock	0
mock	0
mock	0
mock	0
mock	0
mock	0
mock	0
mock	0
mock	0
mock	0
mock	0
mock	0
mock	0
mock	0
mock	0
mock	0
mock	0
mock	0
mock	0
mock	0
mock	0
V592	0
V592	0
V592	0
V592	0
V592	0
V592	0
V592	0
V592	0
V592	0
V592	1
V592	1
V592	1
V592	1
V592	1
V592	1
V592	2
V592	2
V592	2
V592	2
V592	2
V592	2
V592	2
V592	2
V592	2
V592	3
V592	3
V592	3
V592	3
V592	3
V592	3
V592	3
V592	3
V592	3
V592	3
V592	3
V592	3
Δscp8-1	0
Δscp8-1	0
Δscp8-1	0
Δscp8-1	0
Δscp8-1	0
Δscp8-1	0
Δscp8-1	0
Δscp8-1	0
Δscp8-1	0
Δscp8-1	0
Δscp8-1	0
Δscp8-1	0
Δscp8-1	0
Δscp8-1	0
Δscp8-1	0
Δscp8-1	0
Δscp8-1	0
Δscp8-1	0
Δscp8-1	0
Δscp8-1	0
Δscp8-1	0
Δscp8-1	0
Δscp8-1	0
Δscp8-1	1
Δscp8-1	1
Δscp8-1	1
Δscp8-1	1
Δscp8-1	1
Δscp8-1	2
Δscp8-1	2
Δscp8-1	3
Δscp8-1	3
Δscp8-1	3
Δscp8-1	3
Δscp8-1	3
Δscp8-1	3
Δscp8-2	0
Δscp8-2	0
Δscp8-2	0
Δscp8-2	0
Δscp8-2	0
Δscp8-2	0
Δscp8-2	0
Δscp8-2	0
Δscp8-2	0
Δscp8-2	0
Δscp8-2	0
Δscp8-2	0
Δscp8-2	0
Δscp8-2	0
Δscp8-2	0
Δscp8-2	0
Δscp8-2	0
Δscp8-2	0
Δscp8-2	0
Δscp8-2	0
Δscp8-2	0
Δscp8-2	0
Δscp8-2	1
Δscp8-2	1
Δscp8-2	1
Δscp8-2	1
Δscp8-2	1
Δscp8-2	1
Δscp8-2	2
Δscp8-2	2
Δscp8-2	3
Δscp8-2	3
Δscp8-2	3
Δscp8-2	3
Δscp8-2	3
Δscp8-2	3
C-Pnative	0
C-Pnative	0
C-Pnative	0
C-Pnative	0
C-Pnative	0
C-Pnative	0
C-Pnative	0
C-Pnative	0
C-Pnative	0
C-Pnative	0
C-Pnative	0
C-Pnative	0
C-Pnative	0
C-Pnative	1
C-Pnative	1
C-Pnative	1
C-Pnative	1
C-Pnative	1
C-Pnative	2
C-Pnative	2
C-Pnative	2
C-Pnative	2
C-Pnative	2
C-Pnative	2
C-Pnative	2
C-Pnative	3
C-Pnative	3
C-Pnative	3
C-Pnative	3
C-Pnative	3
C-Pnative	3
C-Pnative	3
C-Pnative	3
C-Pnative	3
C-Pnative	3
C-Pnative	3
C-PoliC	0
C-PoliC	0
C-PoliC	0
C-PoliC	0
C-PoliC	0
C-PoliC	0
C-PoliC	0
C-PoliC	0
C-PoliC	0
C-PoliC	0
C-PoliC	1
C-PoliC	1
C-PoliC	1
C-PoliC	1
C-PoliC	1
C-PoliC	2
C-PoliC	2
C-PoliC	2
C-PoliC	2
C-PoliC	3
C-PoliC	3
C-PoliC	3
C-PoliC	3
C-PoliC	3
C-PoliC	3
C-PoliC	3
C-PoliC	3
C-PoliC	3
C-PoliC	3
C-PoliC	3
C-PoliC	3
C-PoliC	3
C-PoliC	3
C-PoliC	3

[truncated: 24 more sheets: Fig 3c, Fig 3d, Fig 3e, Fig 3f, Fig 4a, Fig 4b, Fig 4c, Fig 5a, Fig 5b, Fig 5c, Fig 5d, Fig 6a, Fig 6b, Fig 6c, Fig 6d, Sup Fig 2, Sup Fig 3, Sup Fig 4, Sup Fig 5, Sup Fig 6 …]
